# Supplementary material for: Survey data on digitalization of building procurement process by architectural firms in Abuja, Nigeria
Source: Data Brief. 2018 Sep 5;20:1062–7. doi: 10.1016/j.dib.2018.08.187 (PMC6139998; doi:10.1016/j.dib.2018.08.187)
Supplement: Supplementary file 2 — Supplementary material. [file mmc2.zip]

Archive with 3 entries (3 files):
- SPSS File.sav
- Questionnaire.doc
- Table and figures .doc
